# Supplementary material for: Common Marker Genes Identified from Various Sample Types for Systemic Lupus Erythematosus
Source: PLoS One. 2016 Jun 3;11(6):e0156234. doi: 10.1371/journal.pone.0156234 (PMC4892593; doi:10.1371/journal.pone.0156234)
Supplement: S1 Table — (XLSX) [file pone.0156234.s003.xlsx]

## Sheet: Sheet1
S1 Table : Known Susceptibility Genes for SLE reported by GWAS
EDEM3
BIN1
KCNJ3
STAT4
CNTN6
C2
SEC61G
IRF5
TNPO3
MTG1
EHF
FAM98B
SPATA8
ITGAM
MED1
RASSF2
RNF114
FCGR2A
LAMC1
HLA-DQA2
SNRPC
ZNF184
HLA-DQA1
HLA-DQB1
HLA-DRB1
TET3
CD80
ARID5B
CREBL2
GPR19
CDKN1B
DRAM1
APOBEC4
SCN10A
BACH2
SLC29A3
SEZ6L2
DDA1
CD44
BANK1
BLK
IKZF1
PRDM1
TNFAIP3
TNFSF4
TNIP1
UBE2L3
UHRF1BP1
CLEC16A
WDFY4
ETS1
SLC15A4
ELF1
RASGRP3
AFF1
LEF1
NR
TNXB
HLA-DR3
LAMC2
COL25A1
PTTG1
SLC1A7
KIAA1542
Intergenic
RPL7AP59
OR4A15
NOTCH4
NAALADL2
TMC2
LRRC18
HIC2
c10orf64
PXK
HLA region
C8orf13
NTNG2
GHR
SOCS6
NEGR1
C6orf10
TNPO3
BLK
ITGAX
ATG5
HLA-DQA2
UBE2L3
WDFY4
DGUOK
TYRO3
RTKN2
Note: the genes were downloaded on September 15th, 2015 at http://www.genome.gov/gwastudies/index.cfm?pageid=26525384#searchForm.
