# Supplementary material for: Common Marker Genes Identified from Various Sample Types for Systemic Lupus Erythematosus
Source: PLoS One. 2016 Jun 3;11(6):e0156234. doi: 10.1371/journal.pone.0156234 (PMC4892593; doi:10.1371/journal.pone.0156234)
Supplement: S3 Table — (XLSX) [file pone.0156234.s005.xlsx]

## Sheet: Sheet1
S3 Table : Top 100 Significant Genes Selected from Each Dataset by T-test P Value
Gene	GSE46907	GSE50772	GSE61635	GSE49454	* Count
SP110	1	1		1	3
EIF2AK2	1		1	1	3
IFI6	1		1	1	3
IFIT5	1		1	1	3
OAS1	1		1	1	3
OAS2	1		1	1	3
OASL	1		1	1	3
PLSCR1	1		1	1	3
SCO2	1		1	1	3
IFI16		1	1	1	3
BST2	1	1			2
NMI	1	1			2
PTEN	1	1			2
ANP32B	1		1		2
EEF1D	1		1		2
FBXO7	1		1		2
IFI44L	1			1	2
IFIT1	1			1	2
LGALS9	1			1	2
MX2	1			1	2
UBE2L6	1			1	2
XAF1	1			1	2
CSPP1		1	1		2
MAP4K5		1	1		2
RBCK1		1	1		2
SDCCAG1		1	1		2
TRIM21		1	1		2
ZBTB44		1	1		2
CCR1		1		1	2
DYNLT1		1		1	2
SPTLC2		1		1	2
GADD45B			1	1	2
HERC6			1	1	2
IFIH1			1	1	2
IFITM1			1	1	2
ISG15			1	1	2
LY6E			1	1	2
RBM14			1	1	2
RGS19			1	1	2
TAP1			1	1	2
TNFSF10			1	1	2
ZBP1			1	1	2
ABAT	1				1
ANKMY1	1				1
ATAD2B	1				1
ATF4	1				1
ATP6V0C	1				1
ATP6V1H	1				1
BAIAP2	1				1
CCR2	1				1
CD1C	1				1
CD1D	1				1
CD44	1				1
CTSL1	1				1
CYB5A	1				1
DAZAP2	1				1
DMBT1	1				1
EIF1	1				1
EIF3M	1				1
ELOVL5	1				1
ENTPD4	1				1
FAM65B	1				1
FMO5	1				1
FOXO1	1				1
GCNT1	1				1
GTF2B	1				1
GTSE1	1				1
HGSNAT	1				1
HLA-DMB	1				1
HLCS	1				1
IL6ST	1				1
IMPDH2	1				1
KIF21B	1				1
LOC389906	1				1
LRP10	1				1
METTL13	1				1
MOBKL1B	1				1
MOSPD1	1				1
MR1	1				1
NAPA	1				1
NCAPH2	1				1
NDUFAF1	1				1
NDUFS4	1				1
NRF1	1				1
NUCB1	1				1
OGG1	1				1
PABPC4	1				1
PCK2	1				1
PLAGL1	1				1
POFUT2	1				1
PRPF3	1				1
PTPN9	1				1
RASGRP3	1				1
RHOQ	1				1
RNF8	1				1
RPS6	1				1
SEC11A	1				1
SH3YL1	1				1
SNX2	1				1
SORL1	1				1
SRP54	1				1
ST13	1				1
STAT4	1				1
STAT5A	1				1
TAPBP	1				1
TFIP11	1				1
TGFBRAP1	1				1
TMEM109	1				1
TMEM8B	1				1
TRIM14	1				1
TSG101	1				1
TTC35	1				1
TXNDC9	1				1
TYROBP	1				1
UBA2	1				1
UNG	1				1
WDR19	1				1
ZNF117	1				1
ZNF185	1				1
ZNF410	1				1
ZNF611	1				1
APBB1IP		1			1
ASNA1		1			1
ATOX1		1			1
ATP2B4		1			1
ATP5C1		1			1
ATP5H		1			1
ATP5J2		1			1
BASP1		1			1
BCL6		1			1
BLOC1S1		1			1
BUD31		1			1
CD2BP2		1			1
CD63		1			1
CHMP2A		1			1
CKAP4		1			1
CLASP2		1			1
CLEC2B		1			1
CNPY2		1			1
COPE		1			1
COQ10B		1			1
COX5B		1			1
COX6A1		1			1
COX6B1		1			1
COX7B		1			1
CSNK2B		1			1
CYBA		1			1
DUSP1		1			1
DYNLRB1		1			1
EIF2S1		1			1
FPR1		1			1
G3BP2		1			1
G6PD		1			1
GMFG		1			1
GNG5		1			1
GPSM3		1			1
GSTO1		1			1
H2AFX		1			1
HBXIP		1			1
IER2		1			1
IFITM2		1			1
JTB		1			1
KCNJ2		1			1
LGALS1		1			1
LRPAP1		1			1
LRRC59		1			1
MAP3K2		1			1
MLX		1			1
MRP63		1			1
NCF4		1			1
NDUFB3		1			1
NDUFB8		1			1
NDUFS6		1			1
NDUFV2		1			1
NFKBIA		1			1
NNT		1			1
PDXK		1			1
PMF1		1			1
PPP1R11		1			1
PPP2R5E		1			1
PSMA1		1			1
PSMB2		1			1
PSMB3		1			1
PSMD13		1			1
PSMD8		1			1
R3HDM2		1			1
RHOG		1			1
S100A11		1			1
SDHB		1			1
SEC13		1			1
SLC35A3		1			1
SNRPG		1			1
SNW1		1			1
SNX3		1			1
SS18		1			1
TAF10		1			1
TALDO1		1			1
TIMM17B		1			1
TMEM59		1			1
TOR1A		1			1
TPI1		1			1
TWF2		1			1
U2AF1		1			1
UCHL3		1			1
ZC3H14		1			1
ZFP36		1			1
ZMPSTE24		1			1
ADAM18			1		1
ADNP			1		1
AKAP11			1		1
ANKH			1		1
ARHGAP29			1		1
ATRNL1			1		1
BAG1			1		1
C5orf13			1		1
CASP1			1		1
COPS5			1		1
COX17			1		1
CPEB3			1		1
CUL4A			1		1
DCLK1			1		1
DES			1		1
DR1			1		1
EEF2			1		1
EIF3F			1		1
EPB49			1		1
EPHA3			1		1
EPM2A			1		1
FOXO3			1		1
GABRB2			1		1
GAGE1			1		1
GSPT1			1		1
GYPA			1		1
GYPC			1		1
HTR2B			1		1
ITPR1			1		1
KIAA0562			1		1
KRIT1			1		1
KRT1			1		1
LECT2			1		1
LYRM1			1		1
MGA			1		1
MOBKL3			1		1
MXI1			1		1
MYLK3			1		1
MYO10			1		1
OPTN			1		1
PCDH17			1		1
PCM1			1		1
PDZK1IP1			1		1
PROX1			1		1
PSMB7			1		1
PTP4A1			1		1
RARA			1		1
RGS10			1		1
RPL12			1		1
RPL3			1		1
RPL37			1		1
RPL8			1		1
RPS15A			1		1
RPS19			1		1
RPS24			1		1
RPS27			1		1
SEC62			1		1
SH3GL3			1		1
SLC4A1			1		1
SLC5A3			1		1
SNCA			1		1
STK17B			1		1
SYCP1			1		1
TIMM8A			1		1
TREX1			1		1
UBE2A			1		1
VPS13D			1		1
WIPF1			1		1
ZBTB20			1		1
ZHX2			1		1
ZNF451			1		1
ABLIM1				1	1
BCL11A				1	1
BPI				1	1
C19orf66				1	1
CD163				1	1
CD19				1	1
CD79A				1	1
CD79B				1	1
CEACAM6				1	1
CIRBP				1	1
COL17A1				1	1
CXCL10				1	1
CXCR5				1	1
DHPS				1	1
DRAP1				1	1
ELANE				1	1
ERLIN1				1	1
FCER1A				1	1
FCN1				1	1
FEZ1				1	1
FKBP5				1	1
GALT				1	1
GBP1				1	1
GLRX				1	1
GLS				1	1
GRN				1	1
HNRPDL				1	1
HP				1	1
IFI27				1	1
IFIT3				1	1
INSL3				1	1
IRF9				1	1
ISG20				1	1
ITPR3				1	1
JAK2				1	1
KIAA0355				1	1
LAMP3				1	1
LGALS3BP				1	1
LMO2				1	1
LZTR1				1	1
MDC1				1	1
MEF2D				1	1
MMP8				1	1
MPO				1	1
MS4A3				1	1
MTSS1				1	1
MX1				1	1
NT5C				1	1
OTOF				1	1
PRKCSH				1	1
PRTN3				1	1
RNASE2				1	1
RUSC1				1	1
SERPING1				1	1
SLC2A5				1	1
SMARCD3				1	1
SRGAP2				1	1
STARD8				1	1
STAT1				1	1
STAT2				1	1
TAP2				1	1
TCN1				1	1
TLR2				1	1
TMC6				1	1
TNFAIP6				1	1
TRAFD1				1	1
TYMP				1	1
TYMS				1	1
USP7				1	1
VCAN				1	1
Note: the number "1" under each dataset represents the gene is among top 100 significant genes while the blank not.
* Count represents the number of dataset where the gene is selected as top 100 significant.
