# Supplementary material for: Common Marker Genes Identified from Various Sample Types for Systemic Lupus Erythematosus
Source: PLoS One. 2016 Jun 3;11(6):e0156234. doi: 10.1371/journal.pone.0156234 (PMC4892593; doi:10.1371/journal.pone.0156234)
Supplement: S4 Table — (XLSX) [file pone.0156234.s006.xlsx]

## Sheet: Sheet1
S4 Table : Significant Genes Selected by FDR-adjusted P Value (FDR=0.001)
Gene	GSE46907	GSE50772	GSE61635	GSE49454	Count
ADAR		1	1	1	3
BCL11A		1	1	1	3
BLOC1S1		1	1	1	3
BLVRA		1	1	1	3
BST2		1	1	1	3
C19orf66		1	1	1	3
C1QB		1	1	1	3
CASP1		1	1	1	3
CCNB2		1	1	1	3
CCR1		1	1	1	3
CCR6		1	1	1	3
CD14		1	1	1	3
CD163		1	1	1	3
CEACAM1		1	1	1	3
CKAP4		1	1	1	3
CXCL10		1	1	1	3
DRAP1		1	1	1	3
DYNLT1		1	1	1	3
EIF2AK2		1	1	1	3
F5		1	1	1	3
FCER1A		1	1	1	3
FCER1G		1	1	1	3
FEZ1		1	1	1	3
FNDC3B		1	1	1	3
GADD45B		1	1	1	3
GBP1		1	1	1	3
GINS2		1	1	1	3
GLRX		1	1	1	3
GLS		1	1	1	3
GNA15		1	1	1	3
GNG5		1	1	1	3
GRN		1	1	1	3
GSTO1		1	1	1	3
HERC6		1	1	1	3
HNRPDL		1	1	1	3
HP		1	1	1	3
HTATIP2		1	1	1	3
ID3		1	1	1	3
IFI16		1	1	1	3
IFI27		1	1	1	3
IFI30		1	1	1	3
IFI44L		1	1	1	3
IFI6		1	1	1	3
IFIH1		1	1	1	3
IFIT1		1	1	1	3
IFIT3		1	1	1	3
IFIT5		1	1	1	3
IFITM1		1	1	1	3
IRF9		1	1	1	3
ISG15		1	1	1	3
ISG20		1	1	1	3
ITGAM		1	1	1	3
ITPR3		1	1	1	3
JUP		1	1	1	3
KLF12		1	1	1	3
KLHL3		1	1	1	3
LAMP3		1	1	1	3
LGALS3BP		1	1	1	3
LGALS9		1	1	1	3
LRPAP1		1	1	1	3
LY6E		1	1	1	3
LY96		1	1	1	3
MATK		1	1	1	3
MMP8		1	1	1	3
MX1		1	1	1	3
MX2		1	1	1	3
MYB		1	1	1	3
NAPA		1	1	1	3
NFKBIA		1	1	1	3
NR2C1		1	1	1	3
NR3C2		1	1	1	3
OAS1		1	1	1	3
OAS2		1	1	1	3
OASL		1	1	1	3
OTOF		1	1	1	3
PAFAH1B1		1	1	1	3
PASK		1	1	1	3
PCSK7		1	1	1	3
PLSCR1		1	1	1	3
PSMB9		1	1	1	3
PSME2		1	1	1	3
RASSF1		1	1	1	3
RGS19		1	1	1	3
RNASE2		1	1	1	3
RPL18		1	1	1	3
RRM2		1	1	1	3
S100A9		1	1	1	3
SAP30		1	1	1	3
SAT1		1	1	1	3
SCARB2		1	1	1	3
SCO2		1	1	1	3
SCRN1		1	1	1	3
SERPING1		1	1	1	3
SLC1A3		1	1	1	3
SLC2A4RG		1	1	1	3
SLPI		1	1	1	3
SMARCD3		1	1	1	3
SNX1		1	1	1	3
SP100		1	1	1	3
SP110		1	1	1	3
SPOCK2		1	1	1	3
SPTLC2		1	1	1	3
STAT1		1	1	1	3
STAT2		1	1	1	3
TAP1		1	1	1	3
TCN1		1	1	1	3
TCN2		1	1	1	3
TIMM10		1	1	1	3
TLR2		1	1	1	3
TNFAIP3		1	1	1	3
TNFAIP6		1	1	1	3
TNFSF10		1	1	1	3
TRAFD1		1	1	1	3
TRIM21		1	1	1	3
TXK		1	1	1	3
TYMP		1	1	1	3
UBE2C		1	1	1	3
UBE2L6		1	1	1	3
VCAN		1	1	1	3
VNN1		1	1	1	3
XAF1		1	1	1	3
JUN		1	1		2
AAK1		1	1		2
AATK		1	1		2
ABCA1		1	1		2
ABCD2		1	1		2
ABCD4		1	1		2
ABCE1		1	1		2
ABI1		1	1		2
ABI2		1	1		2
ABL2		1	1		2
ACAA1		1	1		2
ACADSB		1	1		2
ACAT1		1	1		2
ACO2		1	1		2
ACSL1		1	1		2
ACTL6A		1	1		2
ACTN4		1	1		2
ADAM10		1	1		2
ADIPOR2		1	1		2
ADM		1	1		2
ADNP		1	1		2
ADRA2C		1	1		2
ADSL		1	1		2
AGAP1		1	1		2
AGFG2		1	1		2
AGL		1	1		2
AIF1		1	1		2
AIM2		1	1		2
AIMP2		1	1		2
AIP		1	1		2
AKAP1		1	1		2
AKAP10		1	1		2
AKAP11		1	1		2
AKAP12		1	1		2
AKT2		1	1		2
ALAS1		1	1		2
ALDH3B1		1	1		2
ALG3		1	1		2
ALOX5AP		1	1		2
ALPL		1	1		2
AMMECR1		1	1		2
ANGPT2		1	1		2
ANKH		1	1		2
ANP32B		1	1		2
ANXA4		1	1		2
AP2M1		1	1		2
AP2S1		1	1		2
APBA1		1	1		2
API5		1	1		2
AQP9		1	1		2
ARCN1		1	1		2
ARF3		1	1		2
ARHGAP12		1	1		2
ARHGAP29		1	1		2
ARHGAP4		1	1		2
ARHGAP5		1	1		2
ARHGDIA		1	1		2
ARHGDIB		1	1		2
ARHGEF9		1	1		2
ARID1A		1	1		2
ARID4A		1	1		2
ARL2		1	1		2
ARL3		1	1		2
ARL6IP5		1	1		2
ARPC1A		1	1		2
ARPC5		1	1		2
ARRB2		1	1		2
ASF1A		1	1		2
ATF1		1	1		2
ATF2		1	1		2
ATF7IP		1	1		2
ATM		1	1		2
ATMIN		1	1		2
ATOX1		1	1		2
ATP11B		1	1		2
ATP5B		1	1		2
ATP5C1		1	1		2
ATP5J2		1	1		2
ATP5O		1	1		2
ATP5S		1	1		2
ATP6AP1		1	1		2
ATP6V0B		1	1		2
ATP6V0C		1	1		2
ATP6V0E1		1	1		2
ATP6V1A		1	1		2
ATP6V1C1		1	1		2
ATP6V1F		1	1		2
ATP8A1		1	1		2
ATP9B		1	1		2
ATXN2L		1	1		2
ATXN3		1	1		2
ATXN7		1	1		2
B4GALT1		1	1		2
BAGE		1	1		2
BAHD1		1	1		2
BASP1		1	1		2
BCAT2		1	1		2
BCKDK		1	1		2
BCL2A1		1	1		2
BCL3		1	1		2
BEST1		1	1		2
BIK		1	1		2
BLVRB		1	1		2
BLZF1		1	1		2
BMP3		1	1		2
BMPR1A		1	1		2
BMX		1	1		2
BPHL		1	1		2
BRCA1		1	1		2
BRD1		1	1		2
BRF1		1	1		2
BTBD7		1	1		2
BTN3A1		1	1		2
BTRC		1	1		2
BUD31		1	1		2
C10orf18		1	1		2
C11orf51		1	1		2
C11orf80		1	1		2
C14orf1		1	1		2
C15orf5		1	1		2
C17orf108		1	1		2
C18orf1		1	1		2
C18orf25		1	1		2
C1orf123		1	1		2
C1orf9		1	1		2
C1QTNF3		1	1		2
C20orf12		1	1		2
C21orf33		1	1		2
C2orf18		1	1		2
C5orf13		1	1		2
C5orf28		1	1		2
C9orf16		1	1		2
CA4		1	1		2
CACNA1A		1	1		2
CAMKK2		1	1		2
CAND1		1	1		2
CANT1		1	1		2
CANX		1	1		2
CAP1		1	1		2
CAPG		1	1		2
CAPN1		1	1		2
CAPN7		1	1		2
CAPRIN2		1	1		2
CARD8		1	1		2
CARHSP1		1	1		2
CASP8AP2		1	1		2
CBFA2T2		1	1		2
CBR4		1	1		2
CCDC6		1	1		2
CCDC86		1	1		2
CCDC91		1	1		2
CCDC94		1	1		2
CCND3		1	1		2
CCNH		1	1		2
CCNT2		1	1		2
CD28		1	1		2
CD58		1	1		2
CD59		1	1		2
CD63		1	1		2
CDA		1	1		2
CDC14A		1	1		2
CDK4		1	1		2
CDK8		1	1		2
CDK9		1	1		2
CDKN1A		1	1		2
CDKN3		1	1		2
CDYL		1	1		2
CEACAM3		1	1		2
CEACAM4		1	1		2
CEBPD		1	1		2
CEBPG		1	1		2
CENPC1		1	1		2
CEP135		1	1		2
CEP290		1	1		2
CEP57		1	1		2
CEP68		1	1		2
CFP		1	1		2
CHD1		1	1		2
CHD4		1	1		2
CHERP		1	1		2
CHIT1		1	1		2
CHKB		1	1		2
CHML		1	1		2
CHMP1A		1	1		2
CHMP2A		1	1		2
CHP		1	1		2
CHPT1		1	1		2
CHRNA2		1	1		2
CIITA		1	1		2
CITED2		1	1		2
CKS2		1	1		2
CLASP2		1	1		2
CLDN3		1	1		2
CLEC2B		1	1		2
CLP1		1	1		2
CLTA		1	1		2
CLTC		1	1		2
CNBP		1	1		2
CNOT7		1	1		2
CNOT8		1	1		2
CNPY2		1	1		2
COASY		1	1		2
COLQ		1	1		2
COMMD4		1	1		2
COPB1		1	1		2
COPB2		1	1		2
COPS3		1	1		2
COPS6		1	1		2
COQ10B		1	1		2
COX17		1	1		2
COX4I1		1	1		2
COX5A		1	1		2
COX5B		1	1		2
COX6B1		1	1		2
COX7A2		1	1		2
COX7A2L		1	1		2
COX7C		1	1		2
CPOX		1	1		2
CPSF6		1	1		2
CR1		1	1		2
CRIM1		1	1		2
CRTAP		1	1		2
CRYBB3		1	1		2
CSDA		1	1		2
CSDE1		1	1		2
CSNK1A1		1	1		2
CSNK2A2		1	1		2
CSNK2B		1	1		2
CSPP1		1	1		2
CST3		1	1		2
CSTA		1	1		2
CTDP1		1	1		2
CTH		1	1		2
CTR9		1	1		2
CTSB		1	1		2
CTSD		1	1		2
CUL4A		1	1		2
CUX1		1	1		2
CXCL1		1	1		2
CXCL3		1	1		2
CXCR1		1	1		2
CYB5B		1	1		2
CYB5R3		1	1		2
CYP2E1		1	1		2
CYP2J2		1	1		2
DACH1		1	1		2
DAZAP2		1	1		2
DCTN2		1	1		2
DDAH2		1	1		2
DDX19A		1	1		2
DDX21		1	1		2
DDX51		1	1		2
DDX52		1	1		2
DECR1		1	1		2
DEDD		1	1		2
DENND1B		1	1		2
DENND4A		1	1		2
DFFA		1	1		2
DGKD		1	1		2
DGKE		1	1		2
DHX8		1	1		2
DHX9		1	1		2
DLG3		1	1		2
DMXL1		1	1		2
DNAH3		1	1		2
DNAJB9		1	1		2
DNAJC7		1	1		2
DNAJC8		1	1		2
DNALI1		1	1		2
DNASE1L1		1	1		2
DNASE1L3		1	1		2
DNMT1		1	1		2
DNTTIP2		1	1		2
DOCK2		1	1		2
DOPEY1		1	1		2
DPP4		1	1		2
DPY19L4		1	1		2
DTWD1		1	1		2
DUS4L		1	1		2
DUSP1		1	1		2
DUSP3		1	1		2
DYNLL1		1	1		2
DYRK2		1	1		2
DZIP3		1	1		2
E2F3		1	1		2
EAF2		1	1		2
EAPP		1	1		2
EBNA1BP2		1	1		2
ECE1		1	1		2
ECH1		1	1		2
ECHS1		1	1		2
EEA1		1	1		2
EGR2		1	1		2
EHBP1L1		1	1		2
EHD1		1	1		2
EHD2		1	1		2
EIF2B2		1	1		2
EIF2S1		1	1		2
EIF3F		1	1		2
EIF4A3		1	1		2
ELK4		1	1		2
EML4		1	1		2
ENO1		1	1		2
ENPP4		1	1		2
ENSA		1	1		2
ENTPD1		1	1		2
EPHA4		1	1		2
EPM2AIP1		1	1		2
EPPK1		1	1		2
ERBB4		1	1		2
ERCC1		1	1		2
EREG		1	1		2
ERP29		1	1		2
ETFB		1	1		2
ETS1		1	1		2
ETS2		1	1		2
ETV4		1	1		2
EVI2A		1	1		2
F11		1	1		2
F7		1	1		2
FAM178A		1	1		2
FAM32A		1	1		2
FAM65B		1	1		2
FANCA		1	1		2
FARSA		1	1		2
FAS		1	1		2
FASTKD2		1	1		2
FBXL14		1	1		2
FBXO42		1	1		2
FCAR		1	1		2
FES		1	1		2
FGD2		1	1		2
FGF13		1	1		2
FH		1	1		2
FIG4		1	1		2
FKBP15		1	1		2
FKBP1A		1	1		2
FKBP2		1	1		2
FKSG49		1	1		2
FKTN		1	1		2
FLOT2		1	1		2
FLT3		1	1		2
FMR1		1	1		2
FN1		1	1		2
FOLR1		1	1		2
FOXN2		1	1		2
FOXO1		1	1		2
FOXO3		1	1		2
FPR1		1	1		2
FRYL		1	1		2
FTH1		1	1		2
FUBP1		1	1		2
G6PD		1	1		2
GAB2		1	1		2
GABARAP		1	1		2
GAD2		1	1		2
GADD45A		1	1		2
GALNT14		1	1		2
GATM		1	1		2
GCA		1	1		2
GCDH		1	1		2
GCHFR		1	1		2
GFPT1		1	1		2
GHITM		1	1		2
GIT2		1	1		2
GLRX3		1	1		2
GMFG		1	1		2
GNA13		1	1		2
GNAI2		1	1		2
GNAS		1	1		2
GNB2		1	1		2
GNL3L		1	1		2
GOLGA3		1	1		2
GOLGA4		1	1		2
GP2		1	1		2
GPAA1		1	1		2
GPI		1	1		2
GPR109B		1	1		2
GPR125		1	1		2
GPRASP1		1	1		2
GPSM3		1	1		2
GPX1		1	1		2
GPX4		1	1		2
GRK6		1	1		2
GSTA1		1	1		2
GSTP1		1	1		2
GTF2A2		1	1		2
GTF2B		1	1		2
GTF3C2		1	1		2
GTF3C3		1	1		2
GTPBP3		1	1		2
GUK1		1	1		2
GYG1		1	1		2
H2AFV		1	1		2
H2AFY		1	1		2
H2AFZ		1	1		2
HBXIP		1	1		2
HCFC1		1	1		2
HCK		1	1		2
HDGF		1	1		2
HDLBP		1	1		2
HEBP2		1	1		2
HERC4		1	1		2
HIRA		1	1		2
HK3		1	1		2
HLA-F		1	1		2
HLTF		1	1		2
HMBS		1	1		2
HMGB1		1	1		2
HNRNPAB		1	1		2
HS1BP3		1	1		2
HS3ST3B1		1	1		2
HSBP1		1	1		2
HSD17B10		1	1		2
HSPB1		1	1		2
HSPBP1		1	1		2
HTR4		1	1		2
IBSP		1	1		2
ICA1		1	1		2
ICAM1		1	1		2
ICK		1	1		2
ICT1		1	1		2
IDH3A		1	1		2
IER2		1	1		2
IER3		1	1		2
IFITM2		1	1		2
IFNAR1		1	1		2
IFNGR1		1	1		2
IFNGR2		1	1		2
IGBP1		1	1		2
IGF1R		1	1		2
IKBKAP		1	1		2
IKZF1		1	1		2
IL11RA		1	1		2
IL15RA		1	1		2
IL17RA		1	1		2
IL1B		1	1		2
IL1R2		1	1		2
IL27RA		1	1		2
IL8		1	1		2
IMPDH1		1	1		2
INHBA		1	1		2
INPP4A		1	1		2
INPP4B		1	1		2
INPP5B		1	1		2
INPP5E		1	1		2
INPP5F		1	1		2
IPO7		1	1		2
IPP		1	1		2
IQGAP1		1	1		2
IRAK1		1	1		2
ITGA5		1	1		2
ITGA6		1	1		2
ITGAL		1	1		2
ITGAV		1	1		2
ITPKB		1	1		2
ITPR2		1	1		2
JMJD6		1	1		2
JRK		1	1		2
JTB		1	1		2
JUNB		1	1		2
KAT5		1	1		2
KATNB1		1	1		2
KCNA3		1	1		2
KCNJ2		1	1		2
KCNJ3		1	1		2
KDM5B		1	1		2
KHDRBS1		1	1		2
KHSRP		1	1		2
KIAA0101		1	1		2
KIAA0195		1	1		2
KIAA0427		1	1		2
KIAA0495		1	1		2
KIAA1109		1	1		2
KIF2A		1	1		2
KIF5B		1	1		2
KLF6		1	1		2
KLHL20		1	1		2
KRAS		1	1		2
KRIT1		1	1		2
KTN1		1	1		2
LAMP1		1	1		2
LANCL1		1	1		2
LAPTM5		1	1		2
LEPROT		1	1		2
LGALS3		1	1		2
LILRB2		1	1		2
LILRB4		1	1		2
LIMK2		1	1		2
LITAF		1	1		2
LMAN2		1	1		2
LNPEP		1	1		2
LPHN1		1	1		2
LRCH3		1	1		2
LRIG2		1	1		2
LRMP		1	1		2
LRPPRC		1	1		2
LRRC40		1	1		2
LRRC59		1	1		2
LSM3		1	1		2
LTBR		1	1		2
LUC7L		1	1		2
LY75		1	1		2
LY86		1	1		2
LYN		1	1		2
LYPLA2		1	1		2
MAD2L1BP		1	1		2
MAK		1	1		2
MALT1		1	1		2
MAP2K2		1	1		2
MAP2K4		1	1		2
MAP2K6		1	1		2
MAP3K11		1	1		2
MAP3K2		1	1		2
MAP4K5		1	1		2
MAPK14		1	1		2
MAPK6		1	1		2
MAPRE1		1	1		2
MARK2		1	1		2
MATR3		1	1		2
MBD2		1	1		2
MBD3		1	1		2
MBNL2		1	1		2
MBTPS1		1	1		2
MCL1		1	1		2
MCM5		1	1		2
MCTS1		1	1		2
MDH1		1	1		2
MDM4		1	1		2
MED6		1	1		2
MELK		1	1		2
METTL7A		1	1		2
MFN1		1	1		2
MGA		1	1		2
MID1		1	1		2
MIOS		1	1		2
MKL2		1	1		2
MLEC		1	1		2
MLF2		1	1		2
MLXIP		1	1		2
MME		1	1		2
MMP9		1	1		2
MNDA		1	1		2
MOBKL1B		1	1		2
MPHOSPH9		1	1		2
MPP1		1	1		2
MPV17		1	1		2
MRPL23		1	1		2
MRPL28		1	1		2
MRPL40		1	1		2
MRPL49		1	1		2
MRPS12		1	1		2
MRPS14		1	1		2
MS4A4A		1	1		2
MTA1		1	1		2
MTMR9		1	1		2
MTR		1	1		2
MVK		1	1		2
MXD1		1	1		2
MXI1		1	1		2
MYNN		1	1		2
MYO6		1	1		2
MYST4		1	1		2
MZF1		1	1		2
N4BP1		1	1		2
N4BP2L2		1	1		2
NAE1		1	1		2
NAMPT		1	1		2
NAP1L3		1	1		2
NCF4		1	1		2
NCOA2		1	1		2
NCOA3		1	1		2
NCOR1		1	1		2
NCOR2		1	1		2
NCRNA00094		1	1		2
NDEL1		1	1		2
NDUFA6		1	1		2
NDUFAB1		1	1		2
NDUFB3		1	1		2
NDUFB5		1	1		2
NDUFB6		1	1		2
NDUFB8		1	1		2
NDUFC1		1	1		2
NDUFS3		1	1		2
NDUFS6		1	1		2
NEK11		1	1		2
NF1		1	1		2
NFIL3		1	1		2
NFKBIE		1	1		2
NHP2L1		1	1		2
NINJ1		1	1		2
NIPSNAP1		1	1		2
NIT1		1	1		2
NKRF		1	1		2
NKTR		1	1		2
NLGN4X		1	1		2
NMI		1	1		2
NMT1		1	1		2
NMT2		1	1		2
NOC2L		1	1		2
NOL7		1	1		2
NOL9		1	1		2
NOP16		1	1		2
NOS1		1	1		2
NPC1		1	1		2
NPC2		1	1		2
NPFF		1	1		2
NQO2		1	1		2
NR2C2		1	1		2
NRF1		1	1		2
NUDC		1	1		2
NUDT1		1	1		2
NUDT21		1	1		2
NUP214		1	1		2
OAZ1		1	1		2
OCEL1		1	1		2
OFD1		1	1		2
OGFR		1	1		2
OS9		1	1		2
OSBP		1	1		2
OSTF1		1	1		2
P2RY14		1	1		2
P4HB		1	1		2
PACSIN2		1	1		2
PAFAH1B3		1	1		2
PAFAH2		1	1		2
PAQR3		1	1		2
PARK7		1	1		2
PCM1		1	1		2
PDCL		1	1		2
PDE4B		1	1		2
PDE4C		1	1		2
PDE6D		1	1		2
PDE8A		1	1		2
PDGFB		1	1		2
PELO		1	1		2
PET112L		1	1		2
PEX1		1	1		2
PEX10		1	1		2
PFDN5		1	1		2
PFKFB3		1	1		2
PFKFB4		1	1		2
PGLS		1	1		2
PGLYRP1		1	1		2
PHB		1	1		2
PHB2		1	1		2
PHC2		1	1		2
PHC3		1	1		2
PHF15		1	1		2
PHF21A		1	1		2
PIGB		1	1		2
PIGT		1	1		2
PIK3C2A		1	1		2
PIK3CA		1	1		2
PIK3CG		1	1		2
PIK3R2		1	1		2
PIKFYVE		1	1		2
PIN4		1	1		2
PITPNC1		1	1		2
PKMYT1		1	1		2
PLEKHO2		1	1		2
PLOD1		1	1		2
PMPCB		1	1		2
PMS1		1	1		2
PMVK		1	1		2
PNN		1	1		2
POLG		1	1		2
POLG2		1	1		2
POLR2B		1	1		2
POLR2L		1	1		2
POLR3B		1	1		2
PPARD		1	1		2
PPFIBP1		1	1		2
PPIA		1	1		2
PPM1A		1	1		2
PPM1G		1	1		2
PPOX		1	1		2
PPP1R11		1	1		2
PPP1R15A		1	1		2
PPP1R2		1	1		2
PPP1R3D		1	1		2
PPP2R3A		1	1		2
PPP2R3C		1	1		2
PPP4R1		1	1		2
PQBP1		1	1		2
PRB3		1	1		2
PRCP		1	1		2
PRDX6		1	1		2
PRKCA		1	1		2
PRKCD		1	1		2
PRKCE		1	1		2
PRKD3		1	1		2
PRPF4B		1	1		2
PRPSAP1		1	1		2
PRR16		1	1		2
PRRG4		1	1		2
PSMA1		1	1		2
PSMA4		1	1		2
PSMA7		1	1		2
PSMB1		1	1		2
PSMB2		1	1		2
PSMB3		1	1		2
PSMB4		1	1		2
PSMB7		1	1		2
PSMC1		1	1		2
PSMC2		1	1		2
PSMC3		1	1		2
PSMD1		1	1		2
PSMD13		1	1		2
PSMD2		1	1		2
PSMD6		1	1		2
PSMD8		1	1		2
PSME1		1	1		2
PTCD2		1	1		2
PTCH1		1	1		2
PTDSS1		1	1		2
PTGER3		1	1		2
PTGS2		1	1		2
PTMA		1	1		2
PTPN2		1	1		2
PTPN6		1	1		2
PTPRE		1	1		2
PTPRN2		1	1		2
PTX3		1	1		2
PURA		1	1		2
PYGL		1	1		2
QPCT		1	1		2
QTRTD1		1	1		2
RAB11A		1	1		2
RAB11FIP3		1	1		2
RAB1A		1	1		2
RAB32		1	1		2
RAB5C		1	1		2
RABEP1		1	1		2
RABGAP1L		1	1		2
RAC1		1	1		2
RAC2		1	1		2
RAD1		1	1		2
RAD17		1	1		2
RAD21		1	1		2
RAD23A		1	1		2
RAD23B		1	1		2
RAI1		1	1		2
RALB		1	1		2
RAN		1	1		2
RANBP1		1	1		2
RANBP2		1	1		2
RAPGEF1		1	1		2
RARA		1	1		2
RASA1		1	1		2
RASAL2		1	1		2
RBCK1		1	1		2
RBPJ		1	1		2
RCBTB1		1	1		2
RCN2		1	1		2
RECK		1	1		2
RECQL4		1	1		2
RELB		1	1		2
REV3L		1	1		2
RFX5		1	1		2
RGS2		1	1		2
RHOB		1	1		2
RHOBTB3		1	1		2
RHOG		1	1		2
RNASE1		1	1		2
RNASEH2A		1	1		2
RNF125		1	1		2
RNF126		1	1		2
RNF13		1	1		2
RNF216		1	1		2
RNF6		1	1		2
ROCK2		1	1		2
RORA		1	1		2
RORC		1	1		2
RPL12		1	1		2
RPL27A		1	1		2
RPL28		1	1		2
RPL29		1	1		2
RPL31		1	1		2
RPL32		1	1		2
RPL34		1	1		2
RPL37A		1	1		2
RPLP2		1	1		2
RPP38		1	1		2
RPS10		1	1		2
RPS15		1	1		2
RPS18		1	1		2
RPS19		1	1		2
RPS21		1	1		2
RPS7		1	1		2
RQCD1		1	1		2
RRP12		1	1		2
RTN1		1	1		2
RUFY2		1	1		2
RUFY3		1	1		2
RUNX3		1	1		2
S100A11		1	1		2
S100A12		1	1		2
S100A4		1	1		2
S100A8		1	1		2
S1PR1		1	1		2
SACM1L		1	1		2
SAMSN1		1	1		2
SARS		1	1		2
SART1		1	1		2
SCAMP3		1	1		2
SCML2		1	1		2
SCPEP1		1	1		2
SDCBP		1	1		2
SDCCAG1		1	1		2
SDF2		1	1		2
SDHB		1	1		2
SDS		1	1		2
SEC14L1		1	1		2
SEC23A		1	1		2
SELL		1	1		2
SEMA4F		1	1		2
SEPW1		1	1		2
SET		1	1		2
SF3B2		1	1		2
SGCB		1	1		2
SGK1		1	1		2
SH2B2		1	1		2
SH3GL3		1	1		2
SH3PXD2A		1	1		2
SHOC2		1	1		2
SIGLEC6		1	1		2
SIPA1L1		1	1		2
SIRPA		1	1		2
SIRT5		1	1		2
SIVA1		1	1		2
SKAP2		1	1		2
SKIV2L2		1	1		2
SLC11A2		1	1		2
SLC16A3		1	1		2
SLC19A1		1	1		2
SLC20A2		1	1		2
SLC22A3		1	1		2
SLC22A4		1	1		2
SLC25A36		1	1		2
SLC25A5		1	1		2
SLC2A11		1	1		2
SLC2A3		1	1		2
SLC30A4		1	1		2
SLC30A5		1	1		2
SLC31A2		1	1		2
SLC35A3		1	1		2
SLC35B1		1	1		2
SLC38A10		1	1		2
SLC4A4		1	1		2
SLC4A7		1	1		2
SLC5A3		1	1		2
SLC6A16		1	1		2
SLC6A6		1	1		2
SLC7A2		1	1		2
SLK		1	1		2
SMA4		1	1		2
SMAD4		1	1		2
SMAD5		1	1		2
SMARCA2		1	1		2
SMARCC2		1	1		2
SMC3		1	1		2
SMURF2		1	1		2
SNRNP200		1	1		2
SNRPA1		1	1		2
SNRPC		1	1		2
SNRPD2		1	1		2
SNRPD3		1	1		2
SNUPN		1	1		2
SNX19		1	1		2
SNX2		1	1		2
SOCS3		1	1		2
SON		1	1		2
SOX12		1	1		2
SP2		1	1		2
SPAG16		1	1		2
SPAG7		1	1		2
SPAST		1	1		2
SPTBN1		1	1		2
SRGN		1	1		2
SRP19		1	1		2
SRPK1		1	1		2
SRPR		1	1		2
SSR4		1	1		2
SSX2IP		1	1		2
ST3GAL2		1	1		2
ST6GALNAC2		1	1		2
STAB1		1	1		2
STARD7		1	1		2
STAU1		1	1		2
STEAP4		1	1		2
STK25		1	1		2
STK39		1	1		2
STK4		1	1		2
STX7		1	1		2
SULT1A1		1	1		2
SULT1A2		1	1		2
SULT1B1		1	1		2
SUPT4H1		1	1		2
SYCP2		1	1		2
SYF2		1	1		2
SYN2		1	1		2
SYNCRIP		1	1		2
SYNE2		1	1		2
TACC1		1	1		2
TAF11		1	1		2
TAF15		1	1		2
TAF1A		1	1		2
TAF9		1	1		2
TBC1D1		1	1		2
TBC1D4		1	1		2
TBCB		1	1		2
TCEB1		1	1		2
TCEB2		1	1		2
TCERG1		1	1		2
TCTN2		1	1		2
TECPR2		1	1		2
TFDP2		1	1		2
TFE3		1	1		2
TFEC		1	1		2
TFR2		1	1		2
THUMPD1		1	1		2
TIA1		1	1		2
TIMM17A		1	1		2
TIMP1		1	1		2
TIMP2		1	1		2
TM2D3		1	1		2
TMEM126B		1	1		2
TMEM147		1	1		2
TMEM187		1	1		2
TMEM5		1	1		2
TMEM63A		1	1		2
TNFRSF1A		1	1		2
TNKS		1	1		2
TNRC6B		1	1		2
TOM1		1	1		2
TOR1A		1	1		2
TRA2A		1	1		2
TRAF1		1	1		2
TRAF5		1	1		2
TRAK1		1	1		2
TRAM1		1	1		2
TRAPPC10		1	1		2
TRAPPC2		1	1		2
TRDMT1		1	1		2
TREX1		1	1		2
TRIB1		1	1		2
TRIM14		1	1		2
TRIM23		1	1		2
TRIM25		1	1		2
TRIM26		1	1		2
TRIM37		1	1		2
TRIM52		1	1		2
TRIOBP		1	1		2
TRMT2B		1	1		2
TRRAP		1	1		2
TSN		1	1		2
TSTA3		1	1		2
TTBK2		1	1		2
TTC37		1	1		2
TTN		1	1		2
TUBB2A		1	1		2
TUBB3		1	1		2
TWF2		1	1		2
TXNL1		1	1		2
TXNL4A		1	1		2
TYROBP		1	1		2
U2AF1		1	1		2
UBA2		1	1		2
UBA6		1	1		2
UBAC1		1	1		2
UBB		1	1		2
UBE2B		1	1		2
UBE2D2		1	1		2
UBE2G2		1	1		2
UBE2I		1	1		2
UBE2W		1	1		2
ULK2		1	1		2
UNG		1	1		2
UPP1		1	1		2
URM1		1	1		2
USP13		1	1		2
USP14		1	1		2
UST		1	1		2
UTF1		1	1		2
VAMP1		1	1		2
VAMP3		1	1		2
VAMP5		1	1		2
VAMP8		1	1		2
VASP		1	1		2
VCPIP1		1	1		2
VDR		1	1		2
VEZF1		1	1		2
VEZT		1	1		2
VNN2		1	1		2
VNN3		1	1		2
VOPP1		1	1		2
VPS13D		1	1		2
VPS26A		1	1		2
VRK2		1	1		2
VRK3		1	1		2
WAPAL		1	1		2
WAS		1	1		2
WDR47		1	1		2
WIPI2		1	1		2
WRN		1	1		2
WWP2		1	1		2
XPA		1	1		2
XRCC4		1	1		2
XYLT2		1	1		2
YAF2		1	1		2
YES1		1	1		2
YIF1A		1	1		2
YIF1B		1	1		2
ZBED4		1	1		2
ZBTB1		1	1		2
ZBTB20		1	1		2
ZBTB3		1	1		2
ZBTB38		1	1		2
ZBTB40		1	1		2
ZBTB44		1	1		2
ZBTB6		1	1		2
ZC3H14		1	1		2
ZFC3H1		1	1		2
ZFP161		1	1		2
ZFP36		1	1		2
ZFP37		1	1		2
ZMAT3		1	1		2
ZMPSTE24		1	1		2
ZMYM2		1	1		2
ZNF12		1	1		2
ZNF134		1	1		2
ZNF146		1	1		2
ZNF167		1	1		2
ZNF207		1	1		2
ZNF212		1	1		2
ZNF254		1	1		2
ZNF259		1	1		2
ZNF286A		1	1		2
ZNF304		1	1		2
ZNF318		1	1		2
ZNF33B		1	1		2
ZNF345		1	1		2
ZNF41		1	1		2
ZNF426		1	1		2
ZNF43		1	1		2
ZNF45		1	1		2
ZNF506		1	1		2
ZNF571		1	1		2
ZNF573		1	1		2
ZNF589		1	1		2
ZNF593		1	1		2
ZNF623		1	1		2
ZNF7		1	1		2
ZNF74		1	1		2
ZNF75D		1	1		2
ZNF84		1	1		2
ZNF91		1	1		2
ZYX		1	1		2
ABCD1		1		1	2
ACTR1B		1		1	2
ARG1		1		1	2
ASGR2		1		1	2
AURKA		1		1	2
BCLAF1		1		1	2
BPI		1		1	2
CDC20		1		1	2
CEACAM6		1		1	2
CEACAM8		1		1	2
CREG1		1		1	2
CTSG		1		1	2
DEFA4		1		1	2
DLGAP5		1		1	2
ELANE		1		1	2
FAM13A		1		1	2
FCN1		1		1	2
FKBP5		1		1	2
LTF		1		1	2
MEF2D		1		1	2
MPO		1		1	2
MUC1		1		1	2
PCK2		1		1	2
PKM2		1		1	2
PRTN3		1		1	2
PTTG1		1		1	2
QSOX1		1		1	2
RAB13		1		1	2
RFXANK		1		1	2
SLC2A5		1		1	2
TK1		1		1	2
TOP2A		1		1	2
TYMS		1		1	2
ABLIM1			1	1	2
ADORA3			1	1	2
AP2B1			1	1	2
APLP2			1	1	2
APOL6			1	1	2
ARIH2			1	1	2
ARSB			1	1	2
ATG7			1	1	2
ATP1B2			1	1	2
ATXN2			1	1	2
BANK1			1	1	2
BCS1L			1	1	2
BIN1			1	1	2
BLK			1	1	2
BST1			1	1	2
C12orf47			1	1	2
C21orf2			1	1	2
CACNA1I			1	1	2
CD19			1	1	2
CD1C			1	1	2
CD38			1	1	2
CD40LG			1	1	2
CD6			1	1	2
CD79A			1	1	2
CD79B			1	1	2
CDC16			1	1	2
COBLL1			1	1	2
CTDSP2			1	1	2
CTNNAL1			1	1	2
CXCR5			1	1	2
DGKA			1	1	2
DHPS			1	1	2
DNAJC13			1	1	2
EEF2			1	1	2
EIF3D			1	1	2
ERLIN1			1	1	2
FAH			1	1	2
FYB			1	1	2
FYN			1	1	2
GADD45G			1	1	2
GALT			1	1	2
GNLY			1	1	2
HLA-DOA			1	1	2
HNRNPH1			1	1	2
IL2RB			1	1	2
IL7R			1	1	2
JAK2			1	1	2
KIAA0355			1	1	2
KIF22			1	1	2
LCMT2			1	1	2
LMO2			1	1	2
LYRM1			1	1	2
MARCKS			1	1	2
MDC1			1	1	2
MMS19			1	1	2
MTSS1			1	1	2
NBN			1	1	2
NME3			1	1	2
PARP11			1	1	2
PEX5			1	1	2
PIK3C2B			1	1	2
PKIG			1	1	2
PON2			1	1	2
PPP2R2A			1	1	2
PRKCSH			1	1	2
PSAP			1	1	2
RBM14			1	1	2
RPL3			1	1	2
RPS27A			1	1	2
RUSC1			1	1	2
SERTAD2			1	1	2
SLC7A6			1	1	2
SP140			1	1	2
SRGAP2			1	1	2
SRRM2			1	1	2
STK3			1	1	2
TAP2			1	1	2
TCTN1			1	1	2
TFF3			1	1	2
TMC6			1	1	2
TMEM134			1	1	2
TRAPPC6A			1	1	2
TUFT1			1	1	2
USP7			1	1	2
VIPR1			1	1	2
ZBP1			1	1	2
ZNF211			1	1	2
ABCD3		1			1
ACADS		1			1
ACBD3		1			1
ACOT7		1			1
ACOT8		1			1
ACTR1A		1			1
ACVR1B		1			1
ADAM15		1			1
ADRM1		1			1
AFF4		1			1
AGBL3		1			1
AHDC1		1			1
AKAP9		1			1
AKR1A1		1			1
ALCAM		1			1
ALDH9A1		1			1
ALDOA		1			1
ALOX15B		1			1
ALPK1		1			1
ALS2CR8		1			1
AMPH		1			1
ANG		1			1
ANKMY1		1			1
ANPEP		1			1
ANXA11		1			1
ANXA2		1			1
AP1B1		1			1
AP1S2		1			1
APBB1IP		1			1
APC		1			1
APPBP2		1			1
ARF4		1			1
ARF5		1			1
ARFIP2		1			1
ARHGAP25		1			1
ARHGEF2		1			1
ARIH1		1			1
ARL4A		1			1
ARPC1B		1			1
ASGR1		1			1
ASL		1			1
ASNA1		1			1
ATF4		1			1
ATF5		1			1
ATG2B		1			1
ATG5		1			1
ATP2B4		1			1
ATP5D		1			1
ATP5G2		1			1
ATP5H		1			1
ATP5I		1			1
ATP5L		1			1
ATP6V1B2		1			1
AVIL		1			1
AVL9		1			1
B4GALT6		1			1
BARD1		1			1
BATF		1			1
BCAP31		1			1
BCAR3		1			1
BCAS2		1			1
BCKDHA		1			1
BCL6		1			1
BCL7B		1			1
BIRC5		1			1
BLM		1			1
BRAF		1			1
BRE		1			1
BTG1		1			1
BTG2		1			1
BZRAP1		1			1
C10orf137		1			1
C11orf30		1			1
C11orf63		1			1
C14orf106		1			1
C14orf135		1			1
C14orf2		1			1
C16orf62		1			1
C19orf50		1			1
C20orf29		1			1
C22orf28		1			1
C5orf22		1			1
CACNA1H		1			1
CACNA2D2		1			1
CALCOCO2		1			1
CALM3		1			1
CALU		1			1
CARS		1			1
CASC5		1			1
CASP2		1			1
CBS		1			1
CC2D1A		1			1
CCBL1		1			1
CCDC69		1			1
CCDC85B		1			1
CCL4		1			1
CCND2		1			1
CCNF		1			1
CCS		1			1
CD2AP		1			1
CD2BP2		1			1
CD33		1			1
CD53		1			1
CD93		1			1
CDIPT		1			1
CDK5		1			1
CDKN2A		1			1
CDKN2B		1			1
CFL1		1			1
CHGA		1			1
CKS1B		1			1
CLDN15		1			1
CLDND1		1			1
CLIC4		1			1
CLK2		1			1
CLK3		1			1
CLPP		1			1
CLTB		1			1
CLTCL1		1			1
CMPK1		1			1
CMTM6		1			1
CNDP2		1			1
CNKSR2		1			1
CNN3		1			1
CNP		1			1
CNPY3		1			1
COCH		1			1
COG5		1			1
COL9A3		1			1
COPE		1			1
COPS2		1			1
CORO2A		1			1
COX6A1		1			1
COX7B		1			1
CRCP		1			1
CREB1		1			1
CREB5		1			1
CREBZF		1			1
CRISPLD2		1			1
CRKL		1			1
CROCC		1			1
CSF3R		1			1
CSRP1		1			1
CSTB		1			1
CTNNA1		1			1
CTSA		1			1
CTSH		1			1
CUL7		1			1
CXCL2		1			1
CYB561		1			1
CYBA		1			1
CYC1		1			1
CYP4F3		1			1
CYTH1		1			1
CYTH2		1			1
DAPK2		1			1
DAPK3		1			1
DBI		1			1
DCTN1		1			1
DCTN3		1			1
DCTN6		1			1
DDX39		1			1
DGCR14		1			1
DGUOK		1			1
DHX35		1			1
DIP2A		1			1
DIXDC1		1			1
DMTF1		1			1
DNAJB12		1			1
DNM2		1			1
DPY19L1		1			1
DPYSL2		1			1
DRG1		1			1
DYNC2H1		1			1
DYNLRB1		1			1
EEF1E1		1			1
EGR1		1			1
EIF1		1			1
EIF4G2		1			1
EMP3		1			1
ENTPD4		1			1
ERCC5		1			1
ETHE1		1			1
EXT1		1			1
EYA3		1			1
EZH1		1			1
F2R		1			1
FADD		1			1
FAM120A		1			1
FAM127A		1			1
FAM190B		1			1
FAM50A		1			1
FAM53B		1			1
FBN2		1			1
FBXO11		1			1
FBXO28		1			1
FCGR2A		1			1
FCGR3B		1			1
FCN2		1			1
FDPS		1			1
FDXR		1			1
FEN1		1			1
FGF9		1			1
FGFR1OP		1			1
FGFR2		1			1
FIBP		1			1
FNTB		1			1
FOLR2		1			1
FOSB		1			1
FOXD1		1			1
FOXM1		1			1
FUCA1		1			1
FURIN		1			1
FXR2		1			1
FZD5		1			1
FZD6		1			1
G3BP2		1			1
GABBR1		1			1
GBE1		1			1
GCLM		1			1
GDE1		1			1
GDI2		1			1
GEMIN7		1			1
GFER		1			1
GGCX		1			1
GGH		1			1
GLB1		1			1
GLUL		1			1
GNPAT		1			1
GNPDA1		1			1
GPBP1L1		1			1
GPKOW		1			1
GPR97		1			1
GSR		1			1
GSS		1			1
GTF2A1		1			1
GTPBP1		1			1
GUSB		1			1
H2AFX		1			1
HADHB		1			1
HAL		1			1
HBP1		1			1
HCCS		1			1
HCLS1		1			1
HEXA		1			1
HEXB		1			1
HIST2H2BE		1			1
HMGCL		1			1
HPCAL1		1			1
HPRT1		1			1
HSD17B12		1			1
HSDL2		1			1
HYAL2		1			1
ICAM3		1			1
IDH1		1			1
IDH3G		1			1
IDI1		1			1
IKBKE		1			1
IL15		1			1
IL1R1		1			1
IL6R		1			1
IL6ST		1			1
IMPA2		1			1
IQSEC3		1			1
IREB2		1			1
ITGA4		1			1
ITGB2		1			1
KDM3B		1			1
KIAA0467		1			1
KIAA0753		1			1
KIAA1731		1			1
KIF3B		1			1
KIF5C		1			1
KLHL24		1			1
KLHL35		1			1
KMO		1			1
KPNA5		1			1
KRR1		1			1
LAIR1		1			1
LDHA		1			1
LDLR		1			1
LGALS1		1			1
LILRA2		1			1
LILRA3		1			1
LPL		1			1
LRP10		1			1
LSM1		1			1
LSM6		1			1
LTK		1			1
MACROD1		1			1
MAF		1			1
MAML3		1			1
MAP3K3		1			1
MAP3K7		1			1
MAPK7		1			1
MAPKAPK3		1			1
MBTD1		1			1
MCCC2		1			1
MCFD2		1			1
MDM2		1			1
MED14		1			1
MED20		1			1
MED25		1			1
MEX3C		1			1
MFN2		1			1
MGAM		1			1
MGAT1		1			1
MGAT3		1			1
MGEA5		1			1
MGST2		1			1
MKL1		1			1
MKLN1		1			1
MLF1		1			1
MLLT10		1			1
MLX		1			1
MMP25		1			1
MORF4L2		1			1
MPDU1		1			1
MPG		1			1
MPST		1			1
MPZL2		1			1
MRP63		1			1
MRPL12		1			1
MTHFR		1			1
MTM1		1			1
MTMR3		1			1
MUDENG		1			1
MYL6B		1			1
MYO5A		1			1
MYOZ3		1			1
MYST3		1			1
NDST1		1			1
NDUFA1		1			1
NDUFA5		1			1
NDUFA7		1			1
NDUFAF1		1			1
NDUFB7		1			1
NDUFS2		1			1
NDUFS4		1			1
NDUFV2		1			1
NEK4		1			1
NEO1		1			1
NFE2L2		1			1
NFRKB		1			1
NIPBL		1			1
NLRP3		1			1
NME1		1			1
NME6		1			1
NNT		1			1
NR3C1		1			1
NRP1		1			1
NSUN3		1			1
NSUN6		1			1
NTSR1		1			1
NUCB1		1			1
NUP153		1			1
OGT		1			1
ORM1		1			1
OTUB1		1			1
OTUD4		1			1
OXSR1		1			1
PABPN1		1			1
PADI2		1			1
PAF1		1			1
PARK2		1			1
PCBD1		1			1
PDCD4		1			1
PDIA5		1			1
PDIA6		1			1
PDK1		1			1
PDXK		1			1
PEPD		1			1
PER1		1			1
PER3		1			1
PEX13		1			1
PGAM1		1			1
PGD		1			1
PGK1		1			1
PHF14		1			1
PHF2		1			1
PHTF2		1			1
PI4KB		1			1
PIGA		1			1
PIGG		1			1
PIGK		1			1
PKLR		1			1
PLCG2		1			1
PLCL1		1			1
PLD3		1			1
PLEKHB2		1			1
PLP2		1			1
PMF1		1			1
PNO1		1			1
POP4		1			1
POT1		1			1
PPIB		1			1
PPIF		1			1
PPP1CB		1			1
PPP1R12B		1			1
PPP1R7		1			1
PPP2R4		1			1
PPP2R5C		1			1
PPP2R5E		1			1
PPP3R1		1			1
PPP6C		1			1
PPT1		1			1
PRB1		1			1
PRDX3		1			1
PRDX4		1			1
PRKAA1		1			1
PRKAB2		1			1
PRKAR1A		1			1
PRPF3		1			1
PRR14		1			1
PSMA2		1			1
PSMA5		1			1
PSMB10		1			1
PSMD4		1			1
PSMD7		1			1
PSMD9		1			1
PTAFR		1			1
PTEN		1			1
PTPLA		1			1
PTPN11		1			1
PTPN22		1			1
R3HDM2		1			1
RAB5A		1			1
RABAC1		1			1
RABGGTA		1			1
RABIF		1			1
RAD51		1			1
RALBP1		1			1
RALGAPA1		1			1
RALY		1			1
RAPGEF2		1			1
RASSF2		1			1
RBBP5		1			1
RBM16		1			1
RBM25		1			1
RBM42		1			1
REG3A		1			1
REL		1			1
RELA		1			1
RENBP		1			1
REPS2		1			1
RFX2		1			1
RHOA		1			1
RIN3		1			1
RNASE4		1			1
RNF130		1			1
RNH1		1			1
RNPEP		1			1
RPAP3		1			1
RPS6KA3		1			1
RPS6KB1		1			1
RPS9		1			1
RRAGA		1			1
RRAGB		1			1
RRBP1		1			1
RUVBL2		1			1
RWDD3		1			1
RYK		1			1
S100A10		1			1
S100P		1			1
SAFB		1			1
SAMHD1		1			1
SASH3		1			1
SCCPDH		1			1
SCRN3		1			1
SDHC		1			1
SEC13		1			1
SEC61B		1			1
SEL1L		1			1
SENP6		1			1
SERP1		1			1
SERPINI2		1			1
SF3B1		1			1
SH3GL1		1			1
SHFM1		1			1
SIP1		1			1
SIX2		1			1
SKP1		1			1
SLA		1			1
SLC11A1		1			1
SLC23A2		1			1
SLC25A11		1			1
SLC25A13		1			1
SLC27A2		1			1
SLC33A1		1			1
SLC39A6		1			1
SLC7A7		1			1
SMAD9		1			1
SMARCA5		1			1
SNRNP35		1			1
SNRPA		1			1
SNRPG		1			1
SNW1		1			1
SNX3		1			1
SOCS5		1			1
SP4		1			1
SPAG5		1			1
SPEN		1			1
SPINT1		1			1
SRF		1			1
SRP54		1			1
SRRM1		1			1
SS18		1			1
SSSCA1		1			1
STAG2		1			1
STAM		1			1
STAMBP		1			1
STOM		1			1
STX16		1			1
STX4		1			1
STX8		1			1
STXBP3		1			1
SUMO3		1			1
SUPT5H		1			1
SURF1		1			1
SYK		1			1
SYNGR1		1			1
TAF10		1			1
TAF1C		1			1
TAGLN		1			1
TALDO1		1			1
TARBP2		1			1
TAX1BP1		1			1
TBC1D5		1			1
TBCA		1			1
TBL1X		1			1
TCTA		1			1
TEP1		1			1
TERF2IP		1			1
TES		1			1
TFDP1		1			1
TGFBR3		1			1
THBD		1			1
TIMM17B		1			1
TLK1		1			1
TLR3		1			1
TLX1		1			1
TMED1		1			1
TMEM11		1			1
TMEM184B		1			1
TMEM59		1			1
TNFRSF10C		1			1
TNIP1		1			1
TNK2		1			1
TOMM40		1			1
TP53BP1		1			1
TPI1		1			1
TPST1		1			1
TRADD		1			1
TRIB2		1			1
TRPC1		1			1
TRPM2		1			1
TSC22D2		1			1
TSG101		1			1
TSPO		1			1
TTC1		1			1
TTF2		1			1
TUBA1B		1			1
TUFM		1			1
UBA1		1			1
UBAP2L		1			1
UBE2D3		1			1
UBE2L3		1			1
UBE2M		1			1
UBE2N		1			1
UBE2S		1			1
UBR4		1			1
UBR5		1			1
UCHL3		1			1
UGP2		1			1
UNC119B		1			1
UQCRC1		1			1
UQCRQ		1			1
USP8		1			1
USPL1		1			1
UTY		1			1
VAMP2		1			1
VAMP4		1			1
VAMP7		1			1
VBP1		1			1
VHL		1			1
VIM		1			1
VPS11		1			1
VPS35		1			1
VPS72		1			1
VSIG4		1			1
WDR67		1			1
WNT10B		1			1
WSB2		1			1
XBP1		1			1
XRCC6		1			1
YEATS2		1			1
YTHDC2		1			1
ZAP70		1			1
ZDHHC24		1			1
ZFR		1			1
ZNF192		1			1
ZNF238		1			1
ZNF248		1			1
ZNF280D		1			1
ZNF354A		1			1
ZNF410		1			1
ZNF44		1			1
ZNF507		1			1
ZNF510		1			1
ZNF518A		1			1
ZNF587		1			1
ZNF611		1			1
ZNF702P		1			1
ZNF76		1			1
ZNF80		1			1
ZNHIT1		1			1
ZWINT		1			1
NOV			1		1
A2M			1		1
AADAC			1		1
AAGAB			1		1
AAMP			1		1
AARS			1		1
AASDHPPT			1		1
ABCA8			1		1
ABCB11			1		1
ABCB4			1		1
ABCB8			1		1
ABCB9			1		1
ABCC1			1		1
ABCC2			1		1
ABCC4			1		1
ABCC9			1		1
ABCF1			1		1
ABCF2			1		1
ABCG1			1		1
ABCG4			1		1
ABI3BP			1		1
ABL1			1		1
ACAA2			1		1
ACACB			1		1
ACADL			1		1
ACADM			1		1
ACAP2			1		1
ACCN1			1		1
ACD			1		1
ACHE			1		1
ACIN1			1		1
ACO1			1		1
ACOT11			1		1
ACOX3			1		1
ACP1			1		1
ACRV1			1		1
ACSL3			1		1
ACSL4			1		1
ACSM3			1		1
ACSM5			1		1
ACTA2			1		1
ACTB			1		1
ACTN2			1		1
ACTR3			1		1
ACVR2A			1		1
ACVR2B			1		1
ACYP2			1		1
ADAM17			1		1
ADAM18			1		1
ADAM22			1		1
ADAM28			1		1
ADAM8			1		1
ADAM9			1		1
ADAMDEC1			1		1
ADAMTS20			1		1
ADAMTS6			1		1
ADAMTS9			1		1
ADAMTSL3			1		1
ADARB1			1		1
ADCY7			1		1
ADCYAP1			1		1
ADCYAP1R1			1		1
ADD1			1		1
ADD2			1		1
ADH1C			1		1
ADH6			1		1
ADIPOQ			1		1
ADK			1		1
ADNP2			1		1
ADORA1			1		1
ADRA1B			1		1
ADRB2			1		1
ADRB3			1		1
ADRBK1			1		1
ADRBK2			1		1
AEBP1			1		1
AFAP1			1		1
AFF1			1		1
AFF2			1		1
AFF3			1		1
AFG3L2			1		1
[truncated: 2,560 more rows]
