# Supplementary material for: Common Marker Genes Identified from Various Sample Types for Systemic Lupus Erythematosus
Source: PLoS One. 2016 Jun 3;11(6):e0156234. doi: 10.1371/journal.pone.0156234 (PMC4892593; doi:10.1371/journal.pone.0156234)
Supplement: S5 Table — (XLSX) [file pone.0156234.s007.xlsx]

## Sheet: Sheet1
S5 Table : Genes Selected from ≧3 Datasets by each Marginal Effect Analysis Method
Gene	FC 100	T-test 100	FDR 0.001	* Count
IFI6	1	1	1	3
OASL	1	1	1	3
C1QB	1		1	2
IFI27	1		1	2
IFI44L	1		1	2
IFIT1	1		1	2
IFIT3	1		1	2
ISG15	1		1	2
LAMP3	1		1	2
LGALS3BP	1		1	2
LY6E	1		1	2
MX1	1		1	2
OTOF	1		1	2
SERPING1	1		1	2
TNFAIP6	1		1	2
OAS1		1	1	2
OAS2		1	1	2
EIF2AK2		1	1	2
IFI16		1	1	2
IFIT5		1	1	2
PLSCR1		1	1	2
SCO2		1	1	2
SP110		1	1	2
CEACAM8	1			1
DEFA4	1			1
HBZ	1			1
LTF	1			1
RNASE3	1			1
ADAR			1	1
BCL11A			1	1
BLOC1S1			1	1
BLVRA			1	1
BST2			1	1
C19orf66			1	1
CASP1			1	1
CCNB2			1	1
CCR1			1	1
CCR6			1	1
CD14			1	1
CD163			1	1
CEACAM1			1	1
CKAP4			1	1
CXCL10			1	1
DRAP1			1	1
DYNLT1			1	1
F5			1	1
FCER1A			1	1
FCER1G			1	1
FEZ1			1	1
FNDC3B			1	1
GADD45B			1	1
GBP1			1	1
GINS2			1	1
GLRX			1	1
GLS			1	1
GNA15			1	1
GNG5			1	1
GRN			1	1
GSTO1			1	1
HERC6			1	1
HNRPDL			1	1
HP			1	1
HTATIP2			1	1
ID3			1	1
IFI30			1	1
IFIH1			1	1
IFITM1			1	1
IRF9			1	1
ISG20			1	1
ITGAM			1	1
ITPR3			1	1
JUP			1	1
KLF12			1	1
KLHL3			1	1
LGALS9			1	1
LRPAP1			1	1
LY96			1	1
MATK			1	1
MMP8			1	1
MX2			1	1
MYB			1	1
NAPA			1	1
NFKBIA			1	1
NR2C1			1	1
NR3C2			1	1
PAFAH1B1			1	1
PASK			1	1
PCSK7			1	1
PSMB9			1	1
PSME2			1	1
RASSF1			1	1
RGS19			1	1
RNASE2			1	1
RPL18			1	1
RRM2			1	1
S100A9			1	1
SAP30			1	1
SAT1			1	1
SCARB2			1	1
SCRN1			1	1
SLC1A3			1	1
SLC2A4RG			1	1
SLPI			1	1
SMARCD3			1	1
SNX1			1	1
SP100			1	1
SPOCK2			1	1
SPTLC2			1	1
STAT1			1	1
STAT2			1	1
TAP1			1	1
TCN1			1	1
TCN2			1	1
TIMM10			1	1
TLR2			1	1
TNFAIP3			1	1
TNFSF10			1	1
TRAFD1			1	1
TRIM21			1	1
TXK			1	1
TYMP			1	1
UBE2C			1	1
UBE2L6			1	1
VCAN			1	1
VNN1			1	1
XAF1			1	1
Note: the number "1" under each method represents the gene is selected by the method as common marker gene in at least three datasets, while the blank not.
* Count represents the number of method where the gene is selected as a common marker gene.
