# Supplementary material for: Common Marker Genes Identified from Various Sample Types for Systemic Lupus Erythematosus
Source: PLoS One. 2016 Jun 3;11(6):e0156234. doi: 10.1371/journal.pone.0156234 (PMC4892593; doi:10.1371/journal.pone.0156234)
Supplement: S6 Table — (XLSX) [file pone.0156234.s008.xlsx]

## Sheet: Sheet1
S6 Table : Genes Identified by the Lasso Penalized Estimate
ACP5
ALS2CR8
APP
BAG1
C11orf30
C4BPB
CACNA1I
CCDC91
CD1C
COG5
COPS5
CTNNAL1
CYBB
CYP2E1
DHX35
EIF2AK2
F2R
FYB
GALK1
GPR125
GPSM3
GSTO1
GUK1
GYPC
IFI27
IFI44L
IFI6
JAK2
JUNB
KCNS3
KIAA0355
NDUFB6
OAS1
OAS2
PAFAH2
PKIG
PLSCR1
PRKCSH
PTGIR
RETSAT
RNASE2
RPS27
SDCCAG1
SRPR
STARD8
STAT1
TCTN1
TMEM8B
TOMM40
TSG101
TULP1
UNG
USP9Y
UTY
ZNF80
ZNF91
